# Supplementary material for: Identification of Important Modules and Biomarkers That Are Related to Immune Infiltration Cells in Severe Burns Based on Weighted Gene Co-Expression Network Analysis
Source: Front Genet. 2022 Jun 9;13:908510. doi: 10.3389/fgene.2022.908510 (PMC9218676; doi:10.3389/fgene.2022.908510)
Supplement: Supplementary file 1 [file Datasheet3.XLSX]

## Sheet: Sheet1
ID	Survivor	Sex	Age	Tbsa:	group
GSM2059436	Non survivor	M	52	85	burn
GSM2059437	Non survivor	M	52	85	burn
GSM2059438	Non survivor	M	52	85	burn
GSM2059439	Non survivor	M	52	85	burn
GSM2059440	Survivor	M	40	85	burn
GSM2059441	Survivor	M	40	85	burn
GSM2059442	Survivor	M	40	85	burn
GSM2059443	Survivor	M	40	85	burn
GSM2059444	Survivor	M	43	80	burn
GSM2059445	Survivor	M	43	80	burn
GSM2059446	Survivor	M	43	80	burn
GSM2059447	Survivor	M	43	80	burn
GSM2059448	Survivor	M	36	73	burn
GSM2059449	Survivor	M	36	73	burn
GSM2059450	Survivor	M	36	73	burn
GSM2059451	Survivor	M	36	73	burn
GSM2059452	Survivor	M	49	90	burn
GSM2059453	Survivor	M	49	90	burn
GSM2059454	Survivor	M	49	90	burn
GSM2059455	Survivor	M	49	90	burn
GSM2059456	Non survivor	M	42	88	burn
GSM2059457	Survivor	F	75	40	burn
GSM2059458	Survivor	F	75	40	burn
GSM2059459	Survivor	F	75	40	burn
GSM2059460	Survivor	F	75	40	burn
GSM2059461	Survivor	F	56	30	burn
GSM2059462	Survivor	F	56	30	burn
GSM2059463	Survivor	F	56	30	burn
GSM2059464	Survivor	M	50	49	burn
GSM2059465	Survivor	M	50	49	burn
GSM2059466	Survivor	M	50	49	burn
GSM2059467	Survivor	M	50	49	burn
GSM2059468	Survivor	F	63	47	burn
GSM2059469	Survivor	F	63	47	burn
GSM2059470	Survivor	F	63	47	burn
GSM2059471	Survivor	F	63	47	burn
GSM2059472	Survivor	F	49	35	burn
GSM2059473	Survivor	F	49	35	burn
GSM2059474	Survivor	F	49	35	burn
GSM2059475	Survivor	F	49	35	burn
GSM2059476	Survivor	M	34	47	burn
GSM2059477	Survivor	M	34	47	burn
GSM2059478	Survivor	M	34	47	burn
GSM2059479	Survivor	M	34	47	burn
GSM2059480	Non survivor	F	48	64	burn
GSM2059481	Non survivor	F	48	64	burn
GSM2059482	Non survivor	F	48	64	burn
GSM2059483	Survivor	M	48	75	burn
GSM2059484	Survivor	M	48	75	burn
GSM2059485	Survivor	M	48	75	burn
GSM2059486	Survivor	M	48	75	burn
GSM2059487	Survivor	F	32	70	burn
GSM2059488	Survivor	F	32	70	burn
GSM2059489	Survivor	F	32	70	burn
GSM2059490	Survivor	F	32	70	burn
GSM2059491	Survivor	M	66	35	burn
GSM2059492	Survivor	M	66	35	burn
GSM2059493	Survivor	M	66	35	burn
GSM2059494	Survivor	M	66	35	burn
GSM2059495	Survivor	M	38	70	burn
GSM2059496	Survivor	M	38	70	burn
GSM2059497	Survivor	M	38	70	burn
GSM2059498	Survivor	M	38	70	burn
GSM2059499	Non survivor	M	41	46	burn
GSM2059500	Non survivor	M	41	46	burn
GSM2059501	Non survivor	M	41	46	burn
GSM2059502	Survivor	M	35	88	burn
GSM2059503	Survivor	M	35	88	burn
GSM2059504	Survivor	M	35	88	burn
GSM2059505	Survivor	M	35	88	burn
GSM2059506	Survivor	M	46	81	burn
GSM2059507	Survivor	M	46	81	burn
GSM2059508	Survivor	M	46	81	burn
GSM2059509	Survivor	M	48	62	burn
GSM2059510	Survivor	M	48	62	burn
GSM2059511	Survivor	M	48	62	burn
GSM2059512	Survivor	M	48	62	burn
GSM2059513	Non survivor	M	19	98	burn
GSM2059514	Non survivor	M	19	98	burn
GSM2059515	Non survivor	M	19	98	burn
GSM2059516	Non survivor	M	56	90	burn
GSM2059517	Non survivor	M	56	90	burn
GSM2059518	Non survivor	M	56	90	burn
GSM2059519	Survivor	M	25	78	burn
GSM2059520	Survivor	M	25	78	burn
GSM2059521	Survivor	M	25	78	burn
GSM2059522	Survivor	F	64	38	burn
GSM2059523	Survivor	F	64	38	burn
GSM2059524	Survivor	F	64	38	burn
GSM2059525	Survivor	M	50	57	burn
GSM2059526	Survivor	M	50	57	burn
GSM2059527	Survivor	M	50	57	burn
GSM2059528	Non survivor	M	46	57	burn
GSM2059529	Non survivor	M	46	57	burn
GSM2059530	Survivor	M	47	50	burn
GSM2059531	Survivor	M	47	50	burn
GSM2059532	Survivor	M	47	50	burn
GSM2059533	Survivor	F	59	38	burn
GSM2059534	Survivor	F	59	38	burn
GSM2059535	Survivor	F	59	38	burn
GSM2059536	Non survivor	F	58	70	burn
GSM2059537	Non survivor	F	58	70	burn
GSM2059538	Non survivor	F	58	70	burn
GSM2059539	Non survivor	F	58	70	burn
GSM2059540	NA	NA	NA	NA	health control
GSM2059541	NA	NA	NA	NA	health control
GSM2059542	NA	NA	NA	NA	health control
GSM2059543	NA	NA	NA	NA	health control
GSM2059544	NA	NA	NA	NA	health control
GSM2059545	NA	NA	NA	NA	health control
GSM2059546	NA	NA	NA	NA	health control
GSM2059547	NA	NA	NA	NA	health control
GSM2059548	NA	NA	NA	NA	health control
GSM2059549	NA	NA	NA	NA	health control
GSM2059550	NA	NA	NA	NA	health control
GSM2059551	NA	NA	NA	NA	health control
GSM2059552	NA	NA	NA	NA	health control
