# Supplementary material for: Identification of Important Modules and Biomarkers That Are Related to Immune Infiltration Cells in Severe Burns Based on Weighted Gene Co-Expression Network Analysis
Source: Front Genet. 2022 Jun 9;13:908510. doi: 10.3389/fgene.2022.908510 (PMC9218676; doi:10.3389/fgene.2022.908510)
Supplement: Supplementary file 2 [file Datasheet1.XLSX]

## Sheet: Sheet1
ID	Group	Sex	Age	Sample_time
GSM909644	Control	F	30	N/A
GSM909645	Control	M	35	N/A
GSM909646	Control	F	30	N/A
GSM909647	Control	M	19	N/A
GSM909648	Control	F	18	N/A
GSM909649	Control	M	36	N/A
GSM909650	Control	M	20	N/A
GSM909651	Control	F	26	N/A
GSM909652	Control	M	40	N/A
GSM909653	Control	F	34	N/A
GSM909654	Control	M	27	N/A
GSM909655	Control	F	28	N/A
GSM909656	Control	M	23	N/A
GSM909657	Control	M	32	N/A
GSM909658	Control	M	35	N/A
GSM909659	Control	M	34	N/A
GSM909660	Control	F	24	N/A
GSM909661	Control	F	30	N/A
GSM909662	Control	M	19	N/A
GSM909663	Control	M	35	N/A
GSM909664	Control	F	24	N/A
GSM909665	Control	F	44	N/A
GSM909666	Control	M	36	N/A
GSM909667	Control	F	23	N/A
GSM909668	Control	F	40	N/A
GSM909669	Control	M	31	N/A
GSM909670	Control	M	26	N/A
GSM909671	Control	M	32	N/A
GSM909672	Control	F	24	N/A
GSM909673	Control	F	21	N/A
GSM909674	Control	M	43	N/A
GSM909675	Control	M	44	N/A
GSM909676	Control	F	41	N/A
GSM909677	Control	F	18	N/A
GSM909678	Control	F	51	N/A
GSM909679	Control	M	19	N/A
GSM909680	Control	M	26	N/A
GSM909683	Subject 58049, 323.3 hours since injury	M	0	323.3
GSM909685	Subject 138472, 327.7 hours since injury	F	5	327.7
GSM909695	Subject 465597, 365.9 hours since injury	M	17	365.9
GSM909697	Subject 521404, 375.5 hours since injury	M	41	375.5
GSM909702	Subject 628704, 541.4 hours since injury	M	16	541.4
GSM909706	Subject 764107, 301 hours since injury	M	4	301
GSM909713	Subject 1054825, 556.9 hours since injury	M	5	556.9
GSM909717	Subject 1593065, 380.2 hours since injury	M	20	380.2
GSM909721	Subject 2058659, 411.3 hours since injury	F	16	411.3
GSM909724	Subject 2415554, 337.2 hours since injury	M	80	337.2
GSM909725	Subject 2415554, 507.1 hours since injury	M	80	507.1
GSM909727	Subject 2490429, 498 hours since injury	M	3	498
GSM909731	Subject 2861950, 337.3 hours since injury	M	11	337.3
GSM909733	Subject 2990794, 680.5 hours since injury	F	9	680.5
GSM909747	Subject 4746192, 383.5 hours since injury	F	38	383.5
GSM909748	Subject 4746192, 477.8 hours since injury	F	38	477.8
GSM909751	Subject 4870830, 363.9 hours since injury	M	43	363.9
GSM909754	Subject 4902059, 585.8 hours since injury	M	69	585.8
GSM909760	Subject 5378535, 543.4 hours since injury	M	42	543.4
GSM909767	Subject 5805341, 517.1 hours since injury	F	86	517.1
GSM909770	Subject 5970905, 411.2 hours since injury	M	53	411.2
GSM909774	Subject 6020657, 285.8 hours since injury	M	37	285.8
GSM909779	Subject 6358333, 375.6 hours since injury	M	7	375.6
GSM909781	Subject 6793503, 311.5 hours since injury	M	40	311.5
GSM909787	Subject 7323512, 396.5 hours since injury	F	41	396.5
GSM909788	Subject 7323512, 564.7 hours since injury	F	41	564.7
GSM909792	Subject 7358650, 447.1 hours since injury	M	24	447.1
GSM909797	Subject 7880568, 348.3 hours since injury	F	54	348.3
GSM909798	Subject 7880568, 685.5 hours since injury	F	54	685.5
GSM909804	Subject 8329814, 347.3 hours since injury	M	21	347.3
GSM909805	Subject 8329814, 510.2 hours since injury	M	21	510.2
GSM909808	Subject 8368103, 514.5 hours since injury	M	5	514.5
GSM909813	Subject 8533166, 543.9 hours since injury	M	27	543.9
GSM909817	Subject 8656000, 349.2 hours since injury	M	22	349.2
GSM909819	Subject 8808968, 469.4 hours since injury	M	5	469.4
GSM909827	Subject 8846868, 640.2 hours since injury	M	44	640.2
GSM909837	Subject 9224540, 494.5 hours since injury	M	32	494.5
GSM909838	Subject 9295534, 353 hours since injury	M	35	353
GSM909841	Subject 9305027, 355.8 hours since injury	M	29	355.8
GSM909843	Subject 9432730, 360.2 hours since injury	M	22	360.2
GSM909846	Subject 9462260, 280.9 hours since injury	M	52	280.9
GSM909849	Subject 9577776, 485.6 hours since injury	M	40	485.6
GSM909852	Subject 9581615, 544.4 hours since injury	M	51	544.4
GSM909855	Subject 9699116, 516 hours since injury	M	2	516
GSM909859	Subject 9998998, 390.4 hours since injury	M	34	390.4
GSM909860	Subject 10017187, 369.8 hours since injury	M	66	369.8
GSM909861	Subject 10017187, 538.3 hours since injury	M	66	538.3
GSM909863	Subject 10078209, 320.8 hours since injury	F	27	320.8
GSM909864	Subject 10078209, 439.4 hours since injury	F	27	439.4
GSM909871	Subject 10488200, 292.7 hours since injury	M	39	292.7
GSM909877	Subject 10974188, 294.3 hours since injury	F	10	294.3
GSM909878	Subject 10974188, 486.5 hours since injury	F	10	486.5
GSM909883	Subject 11430614, 306.1 hours since injury	M	36	306.1
GSM909887	Subject 11878509, 461.4 hours since injury	M	55	461.4
GSM909897	Subject 12286546, 280 hours since injury	F	30	280
GSM909898	Subject 12286546, 449.8 hours since injury	F	30	449.8
GSM909901	Subject 12576618, 386.8 hours since injury	F	21	386.8
GSM909904	Subject 12627768, 448.7 hours since injury	M	14	448.7
GSM909910	Subject 12823756, 319.9 hours since injury	F	24	319.9
GSM909911	Subject 12823756, 488.6 hours since injury	F	24	488.6
GSM909913	Subject 13009418, 419 hours since injury	M	13	419
GSM909918	Subject 13216633, 360.6 hours since injury	M	64	360.6
GSM909922	Subject 13387725, 655 hours since injury	M	4	655
GSM909929	Subject 13919177, 686.8 hours since injury	M	46	686.8
GSM909937	Subject 14347553, 443.5 hours since injury	M	2	443.5
GSM909938	Subject 14412351, 381.3 hours since injury	F	7	381.3
GSM909942	Subject 14550002, 418.7 hours since injury	M	4	418.7
GSM909947	Subject 15431623, 349.8 hours since injury	M	13	349.8
GSM909952	Subject 15770499, 358.8 hours since injury	M	67	358.8
GSM909953	Subject 15770499, 500.5 hours since injury	M	67	500.5
GSM909959	Subject 16164355, 655.1 hours since injury	M	26	655.1
GSM909964	Subject 16855123, 613.6 hours since injury	M	10	613.6
GSM909970	Subject 17149385, 282.3 hours since injury	M	4	282.3
GSM909980	Subject 18191545, 347 hours since injury	F	41	347
GSM909987	Subject 19107943, 284.3 hours since injury	F	39	284.3
GSM909988	Subject 19107943, 593.8 hours since injury	F	39	593.8
GSM909995	Subject 19627978, 486.4 hours since injury	F	7	486.4
GSM909999	Subject 19705244, 603.1 hours since injury	M	50	603.1
GSM910005	Subject 20312203, 546.5 hours since injury	F	73	546.5
GSM910007	Subject 20475144, 473.9 hours since injury	M	17	473.9
GSM910008	Subject 20528565, 280 hours since injury	M	8	280
GSM910012	Subject 20577644, 347.2 hours since injury	M	39	347.2
GSM910018	Subject 21146063, 470.6 hours since injury	M	13	470.6
GSM910022	Subject 21278752, 567.4 hours since injury	M	43	567.4
GSM910028	Subject 22016242, 329.7 hours since injury	F	48	329.7
GSM910029	Subject 22016242, 641.7 hours since injury	F	48	641.7
GSM910031	Subject 22029401, 426.8 hours since injury	M	4	426.8
GSM910038	Subject 22242375, 309 hours since injury	M	82	309
GSM910040	Subject 22369005, 536.3 hours since injury	F	2	536.3
GSM910045	Subject 22756017, 486.2 hours since injury	F	14	486.2
GSM910048	Subject 22988589, 616.3 hours since injury	M	49	616.3
GSM910057	Subject 23456434, 288.7 hours since injury	M	28	288.7
GSM910062	Subject 23512129, 522.4 hours since injury	M	1	522.4
GSM910063	Subject 23696249, 309.3 hours since injury	M	38	309.3
GSM910064	Subject 23696249, 525.2 hours since injury	M	38	525.2
GSM910070	Subject 23924385, 465.7 hours since injury	F	62	465.7
GSM910074	Subject 24062138, 448.9 hours since injury	M	31	448.9
GSM910077	Subject 24148923, 441.7 hours since injury	M	43	441.7
GSM910079	Subject 24570957, 296.6 hours since injury	M	23	296.6
GSM910085	Subject 24892946, 317.5 hours since injury	F	41	317.5
GSM910086	Subject 24892946, 389.3 hours since injury	F	41	389.3
GSM910088	Subject 24918152, 440.8 hours since injury	M	17	440.8
GSM910091	Subject 25033914, 512.3 hours since injury	M	36	512.3
GSM910094	Subject 25036359, 556.8 hours since injury	M	19	556.8
GSM910098	Subject 25372351, 285.7 hours since injury	M	41	285.7
GSM910099	Subject 25372351, 454.9 hours since injury	M	41	454.9
GSM910100	Subject 25372351, 694.5 hours since injury	M	41	694.5
GSM910109	Subject 25911536, 302.4 hours since injury	F	14	302.4
GSM910113	Subject 25942786, 334.6 hours since injury	M	48	334.6
GSM910114	Subject 25942786, 673.6 hours since injury	M	48	673.6
GSM910118	Subject 26110157, 473.4 hours since injury	M	1	473.4
GSM910123	Subject 26697942, 325.4 hours since injury	M	1	325.4
GSM910128	Subject 27036689, 451.6 hours since injury	M	0	451.6
GSM910135	Subject 27251796, 498.6 hours since injury	M	51	498.6
GSM910137	Subject 27544607, 549.2 hours since injury	M	1	549.2
GSM910141	Subject 27660480, 305 hours since injury	F	47	305
GSM910143	Subject 28182892, 348.9 hours since injury	M	2	348.9
GSM910145	Subject 28406401, 440 hours since injury	M	39	440
GSM910149	Subject 28789224, 324.3 hours since injury	M	14	324.3
GSM910154	Subject 28943649, 452.6 hours since injury	M	41	452.6
GSM910155	Subject 28943649, 620.9 hours since injury	M	41	620.9
GSM910159	Subject 28985434, 308.2 hours since injury	F	32	308.2
GSM910161	Subject 29019013, 420.5 hours since injury	M	19	420.5
GSM910166	Subject 30284407, 315 hours since injury	F	18	315
GSM910169	Subject 30349701, 325.7 hours since injury	M	19	325.7
GSM910173	Subject 30530860, 505.3 hours since injury	F	34	505.3
GSM910180	Subject 31702260, 310.3 hours since injury	M	54	310.3
GSM910181	Subject 31702260, 477.9 hours since injury	M	54	477.9
GSM910182	Subject 31702260, 645.9 hours since injury	M	54	645.9
GSM910195	Subject 32424115, 378 hours since injury	M	32	378
GSM910198	Subject 32441607, 295.8 hours since injury	M	51	295.8
GSM910199	Subject 32815928, 288.1 hours since injury	M	65	288.1
GSM910203	Subject 33091416, 499.6 hours since injury	F	1	499.6
GSM910209	Subject 33104028, 464.8 hours since injury	M	48	464.8
GSM910213	Subject 33167119, 329.3 hours since injury	M	42	329.3
GSM910214	Subject 33167119, 666 hours since injury	M	42	666
GSM910228	Subject 34195320, 417.3 hours since injury	M	29	417.3
