# Supplementary material for: Identification of Important Modules and Biomarkers That Are Related to Immune Infiltration Cells in Severe Burns Based on Weighted Gene Co-Expression Network Analysis
Source: Front Genet. 2022 Jun 9;13:908510. doi: 10.3389/fgene.2022.908510 (PMC9218676; doi:10.3389/fgene.2022.908510)
Supplement: Supplementary file 3 [file Datasheet2.XLSX]

## Sheet: Sheet1
ID_REF	Age	Age_group	Sex	Sample_time	Sample_stage	injury_inhalation	survival	hospital length of stay	group
GSM493750	0	Ped	M	266.8	Mid	Yes	No	19	burn
GSM493718	1	Ped	M	565.5	Mid	No	Yes	28	burn
GSM493744	1	Ped	M	473.4	Mid	Yes	Yes	43	burn
GSM493748	1	Ped	M	325.4	Mid	No	Yes	16	burn
GSM493766	1	Ped	F	499.6	Mid	No	Yes	49	burn
GSM493678	2	Ped	M	445.1	Mid	Yes	Yes	49	burn
GSM493698	2	Ped	M	516	Mid	Yes	Yes	127	burn
GSM493714	2	Ped	M	443.5	Mid	No	Yes	13	burn
GSM493726	2	Ped	M	357.5	Mid	No	Yes	18	burn
GSM493732	2	Ped	F	536.3	Mid	Yes	Yes	60	burn
GSM493662	3	Ped	M	498	Mid	Yes	Yes	28	burn
GSM493690	3	Ped	M	482	Mid	No	Yes	37	burn
GSM493660	4	Ped	M	301	Mid	Yes	Yes	33	burn
GSM493712	4	Ped	M	655	Mid	Yes	No	27	burn
GSM493716	4	Ped	M	418.7	Mid	Yes	Yes	38	burn
GSM493722	4	Ped	M	282.3	Mid	Yes	Yes	89	burn
GSM493730	4	Ped	M	426.8	Mid	Yes	Yes	99	burn
GSM493656	5	Ped	F	327.7	Mid	No	No	8	burn
GSM493684	5	Ped	M	514.5	Mid	Yes	Yes	58	burn
GSM493688	5	Ped	M	469.4	Mid	Yes	Yes	49	burn
GSM493746	6	Ped	F	550.8	Mid	Yes	Yes	85	burn
GSM493680	7	Ped	M	375.6	Mid	Yes	Yes	21	burn
GSM493664	9	Ped	F	680.5	Mid	Yes	Yes	26	burn
GSM493754	10	Ped	M	431	Mid	No	Yes	93	burn
GSM493708	11	Ped	F	513	Mid	Yes	Yes	63	burn
GSM493724	11	Ped	M	712	Mid	Yes	Yes	62	burn
GSM493821	22	Adult	M						health control
GSM493686	22	Adult	M	349.2	Mid	No	Yes	209	burn
GSM493692	22	Adult	M	360.2	Mid	No	No	62	burn
GSM493797	23	Adult	M						health control
GSM493810	23	Adult	F						health control
GSM493785	24	Adult	F						health control
GSM493706	24	Adult	M	705.3	Mid	Yes	Yes	60	burn
GSM493771	26	Adult	M						health control
GSM493783	26	Adult	M						health control
GSM493786	26	Adult	F						health control
GSM493720	26	Adult	M	655.1	Mid	Yes	Yes	242	burn
GSM493800	27	Adult	M						health control
GSM493774	28	Adult	F						health control
GSM493795	30	Adult	F						health control
GSM493710	30	Adult	F	280	Mid	Yes	Yes	230	burn
GSM493791	31	Adult	F						health control
GSM493792	31	Adult	F						health control
GSM493812	31	Adult	M						health control
GSM493819	32	Adult	M						health control
GSM493762	32	Adult	M	378	Mid	Yes	Yes	70	burn
GSM493803	34	Adult	F						health control
GSM493828	34	Adult	F						health control
GSM493700	34	Adult	M	390.4	Mid	Yes	Yes	30	burn
GSM493756	34	Adult	F	505.3	Mid	Yes	No	26	burn
GSM493831	35	Adult	M						health control
GSM493666	35	Adult	M	599.7	Mid	No	No	25	burn
GSM493826	36	Adult	M						health control
GSM493704	36	Adult	M	306.1	Mid	No	No	44	burn
GSM493740	36	Adult	M	512.3	Mid	No	Yes	72	burn
GSM493676	37	Adult	M	285.8	Mid	No	Yes	143	burn
GSM493668	38	Adult	F	383.5	Mid	No	No	19	burn
GSM493734	38	Adult	M	309.3	Mid	Yes	Yes	54	burn
GSM493702	39	Adult	M	292.7	Mid	Yes	Yes	37	burn
GSM493770	40	Adult	F						health control
GSM493822	40	Adult	F						health control
GSM493827	40	Adult	M						health control
GSM493682	40	Adult	M	311.5	Mid	No	No	17	burn
GSM493694	40	Adult	M	485.6	Mid	Yes	Yes	47	burn
GSM493777	41	Adult	F						health control
GSM493658	41	Adult	M	375.5	Mid	Yes	Yes	72	burn
GSM493738	41	Adult	F	317.5	Mid	Yes	No	145	burn
GSM493742	41	Adult	M	441	Mid	Yes	Yes	38	burn
GSM493752	41	Adult	M	452.6	Mid	Yes	Yes	67	burn
GSM493674	42	Adult	M	543.4	Mid	No	No	42	burn
GSM493768	42	Adult	M	329.3	Mid	No	Yes	45	burn
GSM493811	43	Adult	M						health control
GSM493670	43	Adult	M	363.9	Mid	No	Yes	25	burn
GSM493728	43	Adult	M	450	Mid	No	Yes	56	burn
GSM493809	45	Adult	F						health control
GSM493775	46	Adult	F						health control
GSM493696	51	Adult	M	544.4	Mid	Yes	Yes	57	burn
GSM493764	51	Adult	M	295.8	Mid	Yes	No	13	burn
GSM493758	54	Adult	M	310.3	Mid	Yes	No	73	burn
GSM493796	57	Adult	F						health control
GSM493772	58	Adult	F						health control
GSM493736	62	Adult	F	465.7	Mid	Yes	No	36	burn
GSM493801	63	Adult	F						health control
GSM493672	69	Adult	M	585.8	Mid	Yes	Yes	87	burn
GSM493760	69	Adult	F	760.6	Mid	Yes	No	33	burn
